# Supplementary material for: Systematic Investigation of the Effect of Lactobacillus acidophilus TW01 on Potential Prevention of Particulate Matter (PM)2.5-Induced Damage Using a Novel In Vitro Platform
Source: Foods. 2023 Sep 1;12(17):3278. doi: 10.3390/foods12173278 (PMC10486722; doi:10.3390/foods12173278)
Supplement: Supplementary file 1 [file foods-12-03278-s001.zip]

Archive with 1 entries (1 files):
- foods-2548240-supplementary.pdf
